# Supplementary material for: 7-Chloroquinolinehydrazones as First-in-Class Anticancer Experimental Drugs in the NCI-60 Screen among Different Investigated Series of Aryl, Quinoline, Pyridine, Benzothiazole and Imidazolehydrazones
Source: Pharmaceuticals (Basel). 2023 May 3;16(5):691. doi: 10.3390/ph16050691 (PMC10221356; doi:10.3390/ph16050691)
Supplement: Supplementary file 1 [file pharmaceuticals-16-00691-s001.zip]

Archive with 1 entries (1 files):
- pharmaceuticals-2368525-supplementary.pdf
